# Supplementary material for: Evaluation of acute myeloid leukemia blast percentage on MethylC-Capture Sequencing results
Source: Exp Hematol Oncol. 2021 Mar 31;10:26. doi: 10.1186/s40164-021-00219-0 (PMC8011402; doi:10.1186/s40164-021-00219-0)
Supplement: Supplementary file 2 — Additional file 2: Table S1. The original data quality. [file 40164_2021_219_MOESM2_ESM.xlsx]

## Sheet: Sheet1
Type	Sample	Raw data		Clean data			Map_rate	Coverage CpG sites(depth >=1 X)	BS Converation rate (%)
		Raw_Reads	Raw_base	Clean_Reads	Clean_base	Clean_rate
Skno-1 cell line	YFBSD169107	41729572	5216196500	41676054	5197976147	0.9965	0.9663	21000398	99.47
Healthy	ASD191164	102746160	12843270000	102734972	12807401456	0.9972	0.9634	19670974	99.24
Healthy	ASD191165	96609234	12076154250	96599406	12040599405	0.9971	0.9641	19559107	99.36
Healthy	ASD191166	97592976	12199122000	97583796	12166829836	0.9974	0.9626	19496397	99.17
Healthy	D168525	67993722	8499215250	67945756	8483150242	0.9981	0.9535	19395261	99.44
Healthy	D168526	67727250	8465906250	67669224	8447876644	0.9979	0.9605	19102608	99.35
