# Supplementary material for: Evaluation of acute myeloid leukemia blast percentage on MethylC-Capture Sequencing results
Source: Exp Hematol Oncol. 2021 Mar 31;10:26. doi: 10.1186/s40164-021-00219-0 (PMC8011402; doi:10.1186/s40164-021-00219-0)
Supplement: Supplementary file 3 — Additional file 3: Table S2. Data statistics randomly selected. [file 40164_2021_219_MOESM3_ESM.xlsx]

## Sheet: Sheet1
Sample	Total reads	Proportion		Map rate	Coverage CpG sites(depth >=1 X)
		Healthy	Skno-1-1		Number	Common
S0	100000	0	10	0.9608	402313	14530
S1		1	9	0.9605	398015
S2		2	8	0.9601	393977
S3		3	7	0.9598	389912
S4		4	6	0.9594	385728
S5		5	5	0.9588	380165
S6		6	4	0.9586	374211
S7		7	3	0.9578	368504
S8		8	2	0.9575	363106
S9		9	1	0.9572	356623
S10		10	0	0.957	350858
