# Supplementary material for: Evaluation of acute myeloid leukemia blast percentage on MethylC-Capture Sequencing results
Source: Exp Hematol Oncol. 2021 Mar 31;10:26. doi: 10.1186/s40164-021-00219-0 (PMC8011402; doi:10.1186/s40164-021-00219-0)
Supplement: Supplementary file 4 — Additional file 4. [file 40164_2021_219_MOESM4_ESM.pl]

#!/usr/bin/perl 
use strict;
use warnings;
use PerlIO::gzip;
use Getopt::Long;
my ($help,
    $fq1, $fq2, $Phred, $outdir, $name,
    $Qual, $GQ, $Len, $QR, $NR, $Cut, $OGZ);
GetOptions(
    "help"       => \$help,
    "fq1=s"      => \$fq1,
    "fq2:s"      => \$fq2,
    "outdir:s"   => \$outdir,
    "names:s"    => \$name,
    "q:i"        => \$Qual,
    "L:i"        => \$Len,
    "r:f"        => \$QR,
    "N:f"        => \$NR,
    "ogz"        => \$OGZ,
    "G:i"        => \$GQ,
    "P:i"        => \$Phred,
);

my $Usage=<<USAGE;
    
    $0
    This perl pro is written for fastq QC.


    -fq1     <str>   1.fq[.gz]
    -fq2     [str]   2.fq[.gz]
    -outdir  [str]   outdir (default = ./)
    -name    [str]   the prefix name of output fq (default = 'clean')
    -q       [int]   quality cut off value (default=5)
    -G       [int]   good quality thredhold (default=20)
    -L       [int]   length_threshold (default=30)
    -r       [flt]   low quality rate (default=0.5, >=0.5 will be discard)
    -N       [flt]   N rate (default=0.1, >=0.1 will be discard)
    -P       [int]   the quality of bases in fastq file (default=33; 64 for illumina; 33 for sanger)
    -ogz             out file is gzip file
    -help            help

USAGE
die $Usage if $help;
die $Usage unless $fq1;


$outdir ||= ".";
$outdir=~s/\/\//\//;
$outdir=~s/(\S+)\/$/$1/;
$name ||= "clean";
$Qual ||= 5;
$GQ ||= 20;
$Len ||= 30;
$QR ||= 0.5;
$NR ||= 0.1;
$Phred ||= 33;
$fq2 ||= "";

my $time=`date`;
print STDERR "|-- QC start at time: ".$time."\n";

mkdir $outdir unless -d $outdir;
print STDERR "|-- prefix of output: $name\n";
print STDERR "|-- quality cut off: $Qual\n";
print STDERR "|-- N base rate: $NR\n";
print STDERR "|-- Low quality base rate: $QR\n";
print STDERR "|-- quality methods is ord(n)-$Phred\n";
print STDERR "|-- length threshold is $Len\n";
print STDERR "|-- outDir: $outdir\n";

##########
my ($raw_reads_a,   $raw_base_a,   $raw_N_a,   $raw_low_a,   $raw_good_a,   $raw_q20_a,   $raw_q30_a,
    $raw_reads_b,   $raw_base_b,   $raw_N_b,   $raw_low_b,   $raw_good_b,   $raw_q20_b,   $raw_q30_b,
    $clean_reads_a, $clean_base_a, $clean_N_a, $clean_low_a, $clean_good_a, $clean_q20_a, $clean_q30_a,
    $clean_reads_b, $clean_base_b, $clean_N_b, $clean_low_b, $clean_good_b, $clean_q20_b, $clean_q30_b);

if($fq1 && $fq2){
    if ($fq1=~/\.gz$/){
    	open FA, "zcat $fq1 | " or die " Can't open the files: $fq1 \n";
    }else{
        open FA, $fq1 or die " Can't open the files: $fq1 \n";
    }
    
    if ($fq2=~/\.gz$/){
        open FB, "zcat $fq2 | " or die " Can't open the file: $fq2 \n";
    }else{
        open FB, $fq2 or die " Can't open the files: $fq2 \n";
    }
    
    if(defined $OGZ){
        open OA, ">:gzip", "$outdir/$name.1.fq.gz" or die "$! : $name.1.fq.gz\n";
        open OB, ">:gzip", "$outdir/$name.2.fq.gz" or die "$! : $name.2.fq.gz\n";
    }else{
        open OA, ">$outdir/$name.1.fq" or die "$! : $name.1.fq\n";
        open OB, ">$outdir/$name.2.fq" or die "$! : $name.2.fq\n";
    }

    while(1){
	my $id_a = <FA>;  
	my $id_b = <FB>;
        last unless $id_a && $id_b;
        
	my $re_a = <FA>;  
	my $re_b = <FB>;
        chomp($re_a);     
	chomp($re_b);
        my $len_a = length($re_a);
	my $len_b = length($re_b);

	my $s_a = <FA>;   
	my $s_b = <FB>;
        
	my $q_a = <FA>;   
	my $q_b = <FB>;
        chomp($q_a);      
	chomp($q_b);
	
	$raw_reads_a += 1;
	$raw_reads_b += 1;
        $raw_base_a += $len_a;
	$raw_base_b += $len_b;
	my ($N_num_a, $N_rate_a, $Low_a, $Low_rate_a, $Good_a, $Q20_a, $Q30_a) = Clean($re_a, $q_a, $len_a);
	my ($N_num_b, $N_rate_b, $Low_b, $Low_rate_b, $Good_b, $Q20_b, $Q30_b) = Clean($re_b, $q_b, $len_b);

	$raw_N_a += $N_num_a; 
        $raw_N_b += $N_num_b;
        $raw_low_a += $Low_a;
	$raw_low_b += $Low_b;
        $raw_good_a += $Good_a;
        $raw_good_b += $Good_b;
        $raw_q20_a += $Q20_a;
	$raw_q20_b += $Q20_b;
        $raw_q30_a += $Q30_a;
	$raw_q30_b += $Q30_b;
 
	if(  $N_rate_a < $NR && $Low_rate_a < $QR && $len_a >= $Len
	  && $N_rate_b < $NR && $Low_rate_b < $QR &&  $len_b >= $Len){
		$clean_reads_a += 1;
		$clean_reads_b += 1;
		$clean_base_a += $len_a;
		$clean_base_b += $len_b;
		$clean_N_a += $N_num_a;
		$clean_N_b += $N_num_b;
		$clean_low_a += $Low_a;
		$clean_low_b += $Low_b;
		$clean_good_a += $Good_a;
		$clean_good_b += $Good_b;
		$clean_q20_a += $Q20_a;
		$clean_q20_b += $Q20_b;
		$clean_q30_a += $Q30_a;
                $clean_q30_b += $Q30_b;
		print OA $id_a . "$re_a\n" . $s_a . "$q_a\n";
		print OB $id_b . "$re_b\n" . $s_b . "$q_b\n";
	}
    }
    close OA;
    close OB;
    close FA;
    close FB;
    open STAT, ">$outdir/$name.clean_stat.xls" or die "$! : clean_stat.xls\n";
    print STAT "Total_reads\tTotal_base\tN_base\tLow_qual_base(<=$Qual)\tgood_qual_base(>=$GQ)\tQ20_base\tQ30_base\n";
    print STAT "Raw_1\t$raw_reads_a\t$raw_base_a\t$raw_N_a\t$raw_low_a\t$raw_good_a\t$raw_q20_a\t$raw_q30_a\n";
    print STAT "Raw_2\t$raw_reads_b\t$raw_base_b\t$raw_N_b\t$raw_low_b\t$raw_good_b\t$raw_q20_b\t$raw_q30_b\n";
    print STAT "Clean_1\t$clean_reads_a\t$clean_base_a\t$clean_N_a\t$clean_low_a\t$clean_good_a\t$clean_q20_a\t$clean_q30_a\n";
    print STAT "Clean_2\t$clean_reads_b\t$clean_base_b\t$clean_N_b\t$clean_low_b\t$clean_good_b\t$clean_q20_b\t$clean_q30_b\n";
    close STAT;
}
else{
    if ($fq1=~/\.gz$/){
        open FA, "zcat $fq1 | " or die " Can't open the files: $fq1 \n";
    }else{
        open FA, $fq1 or die " Can't open the files: $fq1 \n";
    }
    if(defined $OGZ){
        open OA, ">:gzip", "$outdir/$name.fq.gz" or die "$! : $name.fq.gz\n";
    }else{
        open OA, ">$outdir/$name.fq" or die "$! : $name.fq\n";
    }
    while(1){
        my $id_a = <FA>;
        last unless $id_a;
        
	my $re_a = <FA>;
        chomp($re_a);
        my $l_a = length($re_a);
        
	my $s_a = <FA>;
        
	my $q_a = <FA>;
        chomp($q_a);
	
	$raw_reads_a += 1;
        $raw_base_a += $l_a;
        my ($N_num, $N_rate, $Low, $Low_rate, $Good, $Q20, $Q30) = Clean($re_a, $q_a, $l_a);

	$raw_N_a += $N_num;
        $raw_low_a += $Low;
	$raw_good_a += $Good;
	$raw_q20_a += $Q20;
	$raw_q30_a += $Q30;

        if($N_rate<$NR && $Low_rate<$QR && $l_a >= $Len){
            $clean_reads_a += 1;
            $clean_base_a += $l_a;
	    $clean_N_a += $N_num;
	    $clean_low_a += $Low;
            $clean_good_a += $Good;
	    $clean_q20_a += $Q20;
	    $clean_q30_a += $Q30;
            print OA $id_a . "$re_a\n" . $s_a . "$q_a\n";
        }
    }
    close OA;
    close FA;
    open STAT, ">$outdir/$name.clean_stat.xls" or die "$! : clean_stat.xls\n";
    print STAT "Total_reads\tTotal_base\tN_base\tLow_qual_base(<=$Qual)\tgood_qual_base(>=$GQ)\tQ20_base\tQ30_base\n";
    print STAT "Raw\t$raw_reads_a\t$raw_base_a\t$raw_N_a\t$raw_low_a\t$raw_good_a\t$raw_q20_a\t$raw_q30_a\n";
    print STAT "Clean\t$clean_reads_a\t$clean_base_a\t$clean_N_a\t$clean_low_a\t$clean_good_a\t$clean_q20_a\t$clean_q30_a\n";
    close STAT;
}

$time=`date`;
print STDERR '|-- QC done at time '. $time . "\n";
##############

##############
sub Clean{
	my ($reads, $q, $length) = @_;
	
	my ($N_num, $low, $good, $q20, $q30) = (0, 0, 0, 0, 0);
	$N_num = $reads=~tr/[Nn]/N/;
	my $n_rate = $length == 0 ? 1e5 : $N_num / $length;
	
	my @ql = split(//, $q);
	foreach my $char (@ql){
		my $quality = ord($char) - $Phred;
		$low += 1 if $quality<=$Qual;
	        $good += 1 if $quality>=$GQ;
		$q20 += 1 if $quality>=20;
		$q30 += 1 if $quality>=30;
		
	}
	
	my $low_rate = $length == 0 ? 1e5 : $low / $length;
	
	return($N_num, $n_rate, $low, $low_rate, $good, $q20, $q30);
}
### END
